# Supplementary material for: Assessment of Genetic Stability in Human Induced Pluripotent Stem Cell-Derived Cardiomyocytes by Using Droplet Digital PCR
Source: Int J Mol Sci. 2024 Jan 16;25(2):1101. doi: 10.3390/ijms25021101 (PMC10815998; doi:10.3390/ijms25021101)
Supplement: Supplementary file 1 [file ijms-25-01101-s001.zip]

Archive with 1 entries (1 files):
- ijms-2807415-supplementary.pdf
